# Supplementary material for: Identification of Breed-Specific SNPs of Danish Large White Pig in Comparison with Four Chinese Local Pig Breed Genomes
Source: Genes (Basel). 2024 May 14;15(5):623. doi: 10.3390/genes15050623 (PMC11120843; doi:10.3390/genes15050623)
Supplement: Supplementary file 1 [file genes-15-00623-s001.zip]

Archive with 2 entries (2 files):
- Supplementary Table S2 The annotated genes information of the LW pig breed-specific non-synonymous SNPs.pdf
- Supplementary Table Sl The re-sequencing information of 103 samples.pdf
